# Supplementary material for: Modification of the 4-Hydroxyphenylacetate-3-hydroxylase Substrate Pocket to Increase Activity towards Resveratrol
Source: Molecules. 2023 Jul 24;28(14):5602. doi: 10.3390/molecules28145602 (PMC10384689; doi:10.3390/molecules28145602)
Supplement: Supplementary file 1 [file molecules-28-05602-s001.zip]

Archive with 1 entries (1 files):
- molecules-2485067-supplementary.pdf
